# Supplementary material for: Apex and ApeTouch: Development of a Portable Touchscreen System and Software for Primates at Zoos
Source: Animals (Basel). 2022 Jun 28;12(13):1660. doi: 10.3390/ani12131660 (PMC9265006; doi:10.3390/ani12131660)
Supplement: Supplementary file 1 [file animals-12-01660-s001.zip]

Archive with 3 entries (3 files):
- Document_S1.pdf
- Software_S1.zip
- Video_S1.mp4
